# Supplementary material for: Fully immunized child: coverage, timing and sequencing of routine immunization in an urban poor settlement in Nairobi, Kenya
Source: Trop Med Health. 2016 May 16;44:13. doi: 10.1186/s41182-016-0013-x (PMC4940963; doi:10.1186/s41182-016-0013-x)
Supplement: Additional file 1: Table S1. — Proportion of fully immunized children by 12 months of age by different background factors. The file lists the vaccination coverage of each antigen by different background characteristics for children aged 12-23 months. (XLSX 14 kb) [file 41182_2016_13_MOESM1_ESM.xlsx]

## Sheet: Table A1 cov
	Table A1: Proportion of Fully Immunized children by 12 months of age by different background factors
		BCG	OPV1	OPV2	OPV3	Penta1	Penta2	Penta3	PCV1	PCV2	PCV3	Measles	FIC	N			BCG	OPV1	OPV2	OPV3	Penta1	Penta2	Penta3	PCV1	PCV2	PCV3	Measles	FIC
	Childs gender
	Male	97.2	99	96.7	84.6	99	96.5	86.5	93.4	88	71.5	81.9	66	1925			0.843691	0.390922	0.64087	0.0373796	0.661436	0.737904	0.184185	0.493606	0.358485	0.0200054	0.249978	0.390922
	Female	97.1	99.1	96.5	87	99.1	96.7	87.9	92.5	86.4	76.7	80.4	67.3	1889
	Postnatal
	no PN	95.2	98.6	92.7	79.6	98.6	93.1	79.9	85.4	77.2	63.9	70.9	53.3	289			0.0330944	5.58226e-07	0.000182937	0.00176535	0.459801	0.000760614	0.000115707	9.20127e-05	6.85709e-05	0.00225701	3.76741e-06	5.58226e-07
	PN	97.3	99.1	96.9	86.3	99.1	96.8	87.8	93.8	88.4	75.2	82	67.7	3511
	Mothers age
	11_20	97	98.7	96.5	84.8	98.9	97	86.7	92.4	86	70.1	80.4	64.5	907			0.640464	0.253814	0.876876	0.777074	0.427574	0.875603	0.835845	0.0822871	0.155946	0.0256327	0.222926	0.253814
	21_24	97.3	99.6	97	86.3	99.2	96.7	88	94.9	89.5	78.3	82.4	67.9	1166
	25_29	97.5	98.8	96.4	86	98.7	96.3	87.4	90.8	84.9	74.9	82.5	68.4	928
	30_55	96.5	99.1	96.5	86.2	99.4	96.7	87.6	94.2	88.3	70.4	79.2	66.1	688
	Education
	<Primary	96.8	100	97.9	80.9	98.9	96.8	80.9	84.4	77.8	68.9	71.3	57.4	94			0.203824	8.2547e-06	0.000863554	0.000107557	0.0842347	0.0317379	0.00058308	0.00175374	0.000121648	6.78431e-05	1.52856e-06	8.2547e-06
	Primary	96.8	98.9	96.2	84.5	98.9	96.4	86.7	92.4	85.9	71.5	79.9	64.9	2539
	Secondary+	97.9	99.8	98.6	89.7	99.7	98.1	90.8	96.3	93.1	82.5	86.4	72.7	995
	Delivery place
	Health facility	97.2	99.1	96.9	86.5	98.9	96.8	87.7	93.3	87.4	74.7	82	67.5	3172			0.978183	0.0166111	0.0120608	0.00235902	0.0664335	0.132346	0.031447	0.139656	0.482005	0.0855353	0.0022725	0.0166111
	outside HF	97.1	99	94.9	81.9	99.7	95.6	84.6	90.1	85.4	68.2	76.8	62.5	630
	Parity
	parity1	97.1	98.9	97.6	88.2	98.9	97.3	89.4	94.8	90.4	77.3	86	71.9	1231			0.9387	9.29778e-07	3.24195e-06	1.30004e-05	0.470513	0.000624059	7.49928e-06	0.000373642	0.000184058	1.67146e-05	3.1788e-08	9.29778e-07
	parity2	97.1	99.6	97.8	87.4	99.3	97.5	89	95.2	89.6	78.7	81	66.4	1171
	parity3+	97.3	98.7	94.6	82.3	98.9	95.1	83.8	89.7	82.8	67.4	77.1	62.2	1399
	Ethnicity
	Kikuyu	96.8	99.5	97.8	89	99.2	98.2	90.2	94	89.6	76.7	83.1	70.6	952			0.84415	1.27056e-10	0.00155914	1.44034e-08	0.577004	0.01059	4.56615e-07	0.00579064	0.000200639	1.20189e-05	1.60579e-07	1.27056e-10
	Luhya	97.6	98.7	94.8	81.6	98.9	96	84.8	93.7	86.3	70.2	78.6	62.9	696
	Luo	97.5	98.8	95.9	81.8	99.3	95.5	82.4	89	80.9	65.4	75.8	58.4	603
	Kamba	97.1	99.5	97.9	90.2	99.4	97.2	91	96.4	92.7	83.1	87.1	73.9	829
	Other	96.7	98.7	95.9	83.3	98.7	95.7	86.4	90.8	84.4	71.8	79.4	63.5	611
	Wealth status
	lower	97.1	98.8	95.3	82.8	98.9	96	84.2	86.8	78.2	62.5	77	61.1	1224			0.610857	5.85364e-07	0.00828691	0.00041034	0.285338	0.076243	0.000127197	2.03978e-11	1.06417e-13	1.28622e-13	4.17844e-06	5.85364e-07
	middle	97.5	99.3	97.2	87.9	99.4	97.6	88.7	96.8	92.2	81.2	83.2	70.2	1216
	upper	96.9	99.2	97.4	87.1	98.9	96.6	89.4	96	92.1	80.2	84.3	69.6	1221
	Study site
	Korogocho	97.1	98.8	94.5	80.6	98.8	95.2	82.5	87.6	78.6	61.8	75.3	58.1	1779			0.97543	1.09441e-25	7.78463e-11	1.03543e-17	0.215315	2.05435e-05	5.4173e-16	2.9751e-15	7.36725e-23	4.11765e-26	3.85959e-18	1.09441e-25
	Viwandani	97.1	99.3	98.4	90.3	99.2	97.7	91.3	97.8	95.1	85.2	86.3	74.1	2035
	Proportions significantly different at 5% level of significance are highlighted in bold
