# Supplementary material for: Fully immunized child: coverage, timing and sequencing of routine immunization in an urban poor settlement in Nairobi, Kenya
Source: Trop Med Health. 2016 May 16;44:13. doi: 10.1186/s41182-016-0013-x (PMC4940963; doi:10.1186/s41182-016-0013-x)
Supplement: Additional file 2: — Median age of vaccination. Table S2a: Median age of vaccination (days) among non-FIC children aged 12–23 months. Table S2b: Median age of vaccination (days) among FIC children aged 12–23 months. (XLSX 17 kb) [file 41182_2016_13_MOESM2_ESM.xlsx]

## Sheet: Table A2 median
Table A2a: Median age of vaccination (days) among non FIC children aged 12-23 months
	BCG	OPV 1	OPV 2	OPV 3	Penta 1	Penta 2	Penta 3	Measles	PCV 1	PCV 2	PCV 3
	M (IQR)	M (IQR)	M (IQR)	M (IQR)	M (IQR)	M (IQR)	M (IQR)	M (IQR)	M (IQR)	M (IQR)	M (IQR)
Childs gender
Male	8 (2 - 18)	47 (43 - 61)	81 (75 - 105)	111 (105 - 128)	47 (43 - 58)	79 (74 - 101)	110 (104 - 126)	289 (277 - 319)	59 (45 - 111)	97 (76 - 142)	120 (107 - 188)
Female	8 (3 - 17)	47 (43 - 61)	81 (73 - 103)	111 (103 - 131)	46 (43 - 56)	80 (73 - 98)	109 (103 - 124)	290 (278 - 337)	57 (44 - 124)	91 (75 - 151)	119 (105 - 179)
Postnatal
no PN	6 (2 - 17)	50 (45 - 76)	88 (76 - 113)	114 (105 - 139)	50 (44 - 77)	84 (75 - 110)	113 (106 - 152)	303 (282 - 366)	73 (48 - 120)	108 (77 - 139)	134 (111 - 169)
PN	9 (3 - 17)	47 (43 - 59)	81 (74 - 102)	111 (104 - 128)	46 (43 - 56)	79 (73 - 97)	110 (103 - 124)	288 (277 - 319)	56 (44 - 118)	91 (76 - 150)	117 (106 - 183)
Mothers age
11_20	9 (3 - 18)	47 (43 - 59)	81 (73 - 105)	112 (104 - 140)	46 (43 - 55)	79 (73 - 100)	109 (103 - 128)	287 (277 - 322)	72 (46 - 125)	102 (76 - 153)	125 (104 - 193)
21_24	7 (2 - 16)	46 (43 - 60)	81 (74 - 104)	110 (104 - 121)	46 (43 - 56)	79 (74 - 97)	109 (104 - 120)	288 (276 - 325)	54 (45 - 122)	89.5 (76 - 160)	119 (107 - 213)
25_29	8 (2 - 17)	46 (43 - 56)	81 (74 - 102)	111 (105 - 129)	46 (43 - 53)	79 (74 - 90)	109 (104 - 124)	291 (280 - 319)	49 (44 - 96)	85 (75 - 132)	114 (105 - 169)
30_55	7 (2 - 19)	49 (45 - 66)	82 (75 - 102)	111 (105 - 127)	48 (43 - 61)	83 (74 - 103)	112 (105 - 131)	294 (282 - 327)	70 (46 - 134)	102 (77 - 169)	115 (106 - 169)
Education
<Primary	8 (4 - 21)	50 (44 - 67)	88 (79 - 104)	116 (107 - 137)	52 (45 - 69)	84 (79 - 104)	125 (107 - 139)	316 (284 - 370)	73 (52 - 133)	101 (80 - 135)	136 (112 - 177)
Primary	9 (3 - 18)	47 (43 - 60)	81 (74 - 104)	111 (104 - 129)	46 (43 - 56)	79 (73 - 99)	110 (104 - 126)	289.5 (277 - 330)	61 (45 - 113)	99.5 (76 - 146)	120 (106 - 183)
Secondary+	6 (1 - 14)	46 (43 - 55)	79 (74 - 102)	109 (104 - 122)	46 (43 - 54)	78 (73 - 97)	108 (103 - 115)	288 (278 - 305)	52 (44 - 139)	86 (75 - 153)	113 (105 - 179)
Delivery place
Health facility	6 (2 - 14)	47 (43 - 59)	81 (74 - 102)	110 (104 - 126)	46 (43 - 55)	79 (73 - 97)	109 (103 - 122)	290 (278 - 319)	59 (45 - 118)	96 (76 - 150)	118 (106 - 184)
outside HF	17 (12 - 40)	50 (43 - 68)	87 (75 - 111)	118 (106 - 143)	49 (43 - 66)	85 (74 - 106)	115 (105 - 135)	289 (277 - 351)	53 (47 - 118)	91 (78 - 132)	123 (108 - 178)
Parity
parity1	6 (1 - 14)	46 (43 - 57)	79 (73 - 99)	109 (103 - 118)	46 (43 - 53)	77 (73 - 90)	107 (103 - 115)	286 (277 - 305)	70 (46 - 137)	101 (76 - 164)	125 (105 - 241)
parity2	9 (3 - 18)	46 (43 - 58)	80 (74 - 103)	110 (104 - 128)	46 (43 - 54)	78 (73 - 101)	109 (103 - 124)	287 (276 - 321)	51 (44 - 106)	91 (75 - 140)	118 (107 - 168)
parity3+	9 (3 - 21)	49 (44 - 67)	83 (75 - 106)	113 (105 - 134)	48 (43 - 60)	83 (74 - 103)	113 (105 - 133)	295 (281 - 340)	58 (46 - 118)	91 (77 - 142)	118 (106 - 168)
Ethnicity
Kikuyu	5 (1 - 13)	47 (43 - 54)	79 (74 - 96)	108 (104 - 122)	46 (43 - 52)	78 (73 - 89)	108 (104 - 117)	288 (276 - 312)	73 (47 - 128)	102 (77 - 154)	129 (108 - 195)
Luhya	10 (4 - 27)	48 (43 - 70)	84 (75 - 108)	112 (105 - 137)	47 (42 - 59)	82 (74 - 102)	111 (102 - 131)	294 (280 - 341)	57 (44 - 102)	96 (76 - 139)	124 (105 - 189)
Luo	11 (4 - 20)	47 (43 - 59)	82 (74 - 106)	115 (104 - 141)	47 (43 - 58)	83 (75 - 105)	115 (106 - 139)	287 (276 - 323)	59 (45 - 109)	91 (76 - 150)	113 (103 - 169)
Kamba	8 (2 - 16)	46 (42 - 54)	78 (74 - 99)	108 (103 - 116)	46 (42 - 53)	76 (73 - 92)	107 (102 - 116)	284 (277 - 292)	50 (44 - 122)	87 (75 - 141)	114 (106 - 181)
Other	7 (3 - 16)	48 (43 - 63)	83 (75 - 108)	112 (105 - 133)	48 (43 - 60)	81 (73 - 103)	111 (104 - 128)	298 (280 - 340)	67 (45 - 139)	96 (75 - 193)	116 (104 - 168)
Wealth status
lower	8 (3 - 16)	49 (43 - 64)	83 (75 - 107)	115 (105 - 139)	48 (43 - 58)	82 (75 - 104)	112 (105 - 134)	293 (281 - 339)	76 (46 - 126)	107 (80 - 147)	131 (109 - 179)
middle	8 (2 - 16)	47 (43 - 59)	79 (74 - 101)	109 (104 - 121)	46 (43 - 53)	78 (73 - 94)	109 (104 - 122)	290 (278 - 318)	50 (45 - 89)	82 (75 - 140)	112 (105 - 167)
upper	9 (2 - 18)	46 (43 - 58)	81 (74 - 103)	109 (104 - 121)	46 (43 - 56)	77 (73 - 94)	108 (102 - 118)	285 (276 - 312)	53 (44 - 131)	89 (75 - 166)	117 (105 - 202)
Study site
Korogocho	9 (3 - 18)	48 (44 - 66)	83 (75 - 106)	115 (106 - 139)	48 (43 - 59)	83 (74 - 103)	112 (104 - 134)	292 (279 - 339)	73 (47 - 125)	104 (79 - 152)	129 (109 - 194)
Viwandani	8 (2 - 17)	46 (42 - 55)	79 (73 - 101)	108 (103 - 116)	46 (43 - 52)	77 (73 - 90)	108 (103 - 115)	287 (277 - 310)	49 (43 - 109)	82 (75 - 141)	112 (105 - 175)
Medians significantly different at 5% level of significance are highlighted in bold
Table A2b: Median age of vaccination (days) among FIC children aged 12-23 months
	BCG	OPV 1	OPV 2	OPV 3	Penta 1	Penta 2	Penta 3	Measles	PCV 1	PCV 2	PCV 3
	M (IQR)	M (IQR)	M (IQR)	M (IQR)	M (IQR)	M (IQR)	M (IQR)	M (IQR)	M (IQR)	M (IQR)	M (IQR)
Childs gender
Male	6 (1 - 14)	45 (42 - 49)	76 (72 - 81)	107 (102 - 116)	45 (42 - 49)	76 (72 - 81)	107 (102 - 115)	283 (275 - 295)	50 (44 - 129)	84 (74 - 142)	116 (106 - 191)
Female	6 (1 - 14)	45 (42 - 48)	75 (72 - 81)	107 (102 - 115)	44 (42 - 48)	75 (72 - 80)	106 (102 - 114)	281 (275 - 294)	51 (44 - 130)	83 (74 - 158)	113 (105 - 181)
Postnatal
no PN	4 (1 - 14)	45 (42 - 50)	75 (72 - 85)	109 (103 - 124)	45 (42 - 50)	75 (72 - 82)	108 (103 - 117)	283 (276 - 297)	47 (44 - 72)	80 (74 - 104)	112 (104 - 136)
PN	6 (1 - 14)	45 (42 - 48)	75 (72 - 81)	107 (102 - 115)	45 (42 - 48)	75 (72 - 81)	106 (102 - 114)	282 (275 - 294)	51 (44 - 138)	84 (75 - 164)	115 (105 - 201)
Mothers age
11_20	6 (1 - 14)	45 (42 - 49)	76 (72 - 82)	108 (102 - 117)	45 (42 - 48)	76 (72 - 80)	107 (102 - 114)	282 (275 - 294)	57 (44 - 139)	101 (76 - 171)	128 (107 - 238)
21_24	6 (1 - 14)	44 (42 - 49)	75 (72 - 81)	106 (102 - 115)	45 (42 - 49)	75 (72 - 81)	106 (102 - 115)	282 (275 - 294)	52 (44 - 131)	84 (74 - 160)	117 (106 - 201)
25_29	6 (1 - 14)	44 (42 - 48)	76 (72 - 81)	107 (102 - 115)	45 (42 - 48)	75 (72 - 80)	106 (102 - 113)	283 (275 - 294)	48 (43 - 105)	79 (74 - 129)	111 (105 - 159)
30_55	5 (1 - 13)	45 (42 - 49)	76 (72 - 81)	107 (102 - 116)	45 (42 - 48)	76 (72 - 81)	107 (102 - 115)	283 (276 - 296)	53 (44 - 157)	86 (74 - 185)	117 (105 - 223)
Education
<Primary	6 (1 - 14)	44 (42 - 48)	76 (73 - 86)	113 (105 - 128)	45 (42 - 49)	77 (73 - 86)	112 (105 - 124)	286 (274 - 310)	52 (44 - 174)	93 (76 - 185)	141 (107 - 254)
Primary	6 (2 - 14)	45 (42 - 49)	76 (72 - 82)	107 (102 - 116)	45 (42 - 49)	76 (72 - 81)	107 (102 - 115)	282 (275 - 295)	51 (44 - 120)	85 (75 - 147)	118 (105 - 193)
Secondary+	5 (1 - 12)	44 (42 - 47)	75 (72 - 79)	106 (102 - 113)	44 (42 - 47)	75 (72 - 79)	106 (102 - 112)	282 (275 - 292)	50 (44 - 150)	81 (74 - 177)	112 (105 - 194)
Delivery place
Health facility	5 (1 - 11)	45 (42 - 48)	75 (72 - 81)	107 (102 - 115)	45 (42 - 48)	75 (72 - 80)	106 (102 - 114)	282 (275 - 294)	50 (44 - 129)	83 (74 - 147)	114 (105 - 182)
outside HF	15 (9 - 25)	45 (42 - 50)	76 (72 - 86)	110 (103 - 122)	45 (42 - 50)	76 (72 - 84)	109 (103 - 120)	282 (275 - 295)	52 (44 - 179)	84 (75 - 187)	117 (106 - 235)
Parity
parity1	5 (1 - 12)	45 (42 - 48)	75 (72 - 80)	106 (101 - 113)	45 (42 - 48)	75 (72 - 79)	105 (101 - 112)	281 (275 - 292)	50 (44 - 139)	82 (74 - 163)	111 (104 - 207)
parity2	6 (1 - 14)	44 (42 - 48)	75 (72 - 81)	107 (102 - 115)	45 (42 - 48)	75 (72 - 81)	107 (102 - 114)	282 (275 - 294)	50 (44 - 105)	82 (74 - 134)	114 (106 - 176)
parity3+	7 (2 - 15)	45 (42 - 49)	76 (72 - 83)	108 (103 - 119)	45 (42 - 49)	76 (72 - 82)	108 (103 - 117)	283 (276 - 298)	53 (44 - 143)	86 (75 - 158)	118 (105 - 188)
Ethnicity
Kikuyu	4 (1 - 8)	45 (42 - 48)	75 (72 - 81)	106 (102 - 114)	45 (42 - 48)	75 (72 - 79)	106 (102 - 112)	282 (275 - 293)	55 (45 - 138)	96 (75 - 155)	117 (106 - 203)
Luhya	7 (2 - 17)	44 (42 - 49)	76 (72 - 83)	107 (103 - 120)	45 (42 - 49)	76 (72 - 83)	108 (103 - 120)	284 (275 - 300)	56 (44 - 107)	95 (74 - 142)	126 (106 - 169)
Luo	8 (3 - 17)	45 (42 - 50)	76 (72 - 84)	109 (102 - 122)	45 (42 - 50)	76 (72 - 83)	108 (102 - 119)	282 (275 - 296)	51 (44 - 89)	83 (75 - 130)	120 (106 - 210)
Kamba	7 (2 - 15)	44 (42 - 47)	75 (72 - 79)	106 (102 - 112)	44 (42 - 47)	75 (72 - 79)	106 (102 - 112)	281 (275 - 291)	49 (44 - 183)	80 (74 - 208)	112 (105 - 211)
Other	7 (1 - 13)	45 (42 - 49)	76 (72 - 82)	108 (102 - 118)	45 (42 - 49)	76 (72 - 81)	108 (102 - 117)	285 (276 - 296)	52 (44 - 118)	81 (74 - 134)	115 (105 - 167)
Wealth status
lower	6 (1 - 13)	45 (42 - 50)	77 (72 - 85)	109 (103 - 124)	45 (42 - 49)	76 (72 - 83)	108 (102 - 119)	283 (276 - 296)	65 (45 - 131)	98 (76 - 163)	129 (106 - 202)
middle	6 (1 - 14)	45 (42 - 48)	75 (72 - 80)	107 (102 - 114)	45 (42 - 48)	75 (72 - 80)	107 (102 - 113)	282 (275 - 294)	50 (44 - 117)	81 (75 - 142)	113 (105 - 175)
upper	6 (1 - 14)	44 (42 - 47)	75 (72 - 79)	106 (102 - 112)	44 (42 - 47)	75 (72 - 79)	106 (102 - 112)	282 (275 - 294)	48 (44 - 144)	80 (74 - 166)	112 (105 - 200)
Study site
Korogocho	6 (2 - 13)	45 (42 - 50)	77 (72 - 85)	109 (103 - 124)	45 (42 - 50)	76 (72 - 83)	108 (102 - 118)	283 (275 - 297)	61 (45 - 123)	98 (76 - 158)	129 (106 - 223)
Viwandani	6 (1 - 14)	44 (42 - 47)	75 (72 - 79)	106 (102 - 112)	44 (42 - 47)	75 (72 - 79)	106 (102 - 112)	282 (275 - 293)	48 (43 - 132)	79 (74 - 142)	111 (105 - 167)
FIC status
FIC	6 (1 - 14)	45 (42 - 48)	75 (72 - 81)	107 (102 - 116)	45 (42 - 48)	75 (72 - 81)	107 (102 - 114)	282 (275 - 294)	50 (44 - 130)	83 (74 - 149)	114 (105 - 188)
Non FIC	8 (2 - 17)	47 (43 - 61)	81 (74 - 104)	111 (104 - 129)	47 (43 - 57)	80 (74 - 99)	110 (103 - 126)	290 (277 - 323)	59 (45 - 118)	95 (76 - 148)	119 (106 - 181)
Median significantly different at 5% level of significance are highlighted in bold
