# Supplementary material for: Fully immunized child: coverage, timing and sequencing of routine immunization in an urban poor settlement in Nairobi, Kenya
Source: Trop Med Health. 2016 May 16;44:13. doi: 10.1186/s41182-016-0013-x (PMC4940963; doi:10.1186/s41182-016-0013-x)
Supplement: Additional file 4: Table S3. — Proportion of children aged 12–23 months given vaccines more than 4 (14 for MV) days before the recommended age. The file shows children are receiving their vaccines earlier than recommended ages. (XLSX 10 kb) [file 41182_2016_13_MOESM4_ESM.xlsx]

## Sheet: Table A3 early vacc
	Table A3: Proportion of children aged 12-23 months given vaccines 5 days before recommended age
		<recommended age - 5 days
		NON FIC	FIC	Total
	OPV1	4.3	2.7	3.3
	OPV2	1.7	1.5	1.6
	OPV3	1.1	0.9	0.9
	Penta1	3.8	2.2	2.7
	Penta2	2	1.1	1.4
	Penta3	2.2	0.7	1.1
	PCV1	1.7	1.2	1.3
	PCV2	1.1	0.6	0.8
	PCV3	0.9	0.8	0.8
	MV (5 days early)	7	8.8	8.4
	MV (14 days early)	4.8	4.9	4.9
	MV (30 days early)	1.9	2.1	2
	N	681	2541	3222
	Proportions significantly different at 5% level of significance are highlighted in bold
